# Supplementary material for: Core genome multilocus sequence typing of Clostridioides difficile to investigate transmission in the hospital setting
Source: Eur J Clin Microbiol Infect Dis. 2023 Oct 23;42(12):1469–76. doi: 10.1007/s10096-023-04676-9 (PMC10651541; doi:10.1007/s10096-023-04676-9)
Supplement: Supplementary file 2 — Supplementary file2 (XLSX 14 KB) [file 10096_2023_4676_MOESM2_ESM.xlsx]

## Sheet: Feuil1
Pt	D_Stool	SoucheH	Pattern Tox	DLST	pubMLST	HA-CA	cgMLSTcluster
1	2021-04-04	38616	tpi +/ A+/B+/bi-	18_7	ST35	HO	Unique
2	2021-01-26	38597	tpi +/ A+/B+/bi-	1_20	ST17	CA	Unique
3	2021-03-16	38188	tpi +/ A+/B+/bi-	18_7	ST35	HO	Unique
4	2021-03-10	38574	tpi +/ A+/B+/bi-	10_1	ST2	CA	Unique
5	2021-05-23	38622	tpi +/ A+/B+/bi-	8_17	ST54	HO	Unique
6	2021-02-09	38172	tpi +/ A+/B+/bi-	8_17	ST54	CA	Unique
7	2021-06-08	38617	tpi +/ A+/B+/bi-	21_1	ST42	CA	Unique
8	2021-01-05	38586	tpi +/ A+/B+/bi-	13_18	ST34	HO	Cluster-F
9	2021-02-11	38615	tpi +/ A+/B+/bi-	10_1	ST49	CA	Unique
10	2021-06-24	38635	tpi +/ A+/B+/bi-	15_2	ST19	CA	Unique
11	2021-01-31	38650	tpi +/ A+/B+/bi+	16_14	STnew	HO	Cluster-G
12	2021-04-14	38601	tpi +/ A+/B+/bi-	1_16	ST6	HO	Unique
13	2021-03-03	38640	tpi +/ A+/B+/bi-	11_10	ST3	CA	Unique
14	2021-02-10	38591	tpi +/ A+/B+/bi-	13_18	ST34	HO	Cluster-F
15	2021-03-06	38645	tpi +/ A+/B+/bi-	5_9	ST83	CA	Unique
16	2021-06-24	38600	tpi +/ A+/B+/bi-	10_1	ST14	HO	Unique
17	2021-02-01	38636	tpi +/ A+/B+/bi-	1_16	ST6	CA	Unique
18	2021-03-16	38139	tpi +/ A+/B+/bi+	25_26	ST11	HO	Cluster-E
19	2021-04-05	38608	tpi +/ A+/B+/bi-	12_22	ST2	CA	Cluster-C
20	2021-02-02	38091	tpi +/ A+/B+/bi-	23_11	ST8	HO	Cluster-A
21	2021-03-27	38576	tpi +/ A+/B+/bi-	12_22	ST2	CA	Cluster-C
22	2021-03-23	38625	tpi +/ A+/B+/bi+	17_23	ST5	HO	Unique
23	2021-05-05	38643	tpi +/ A+/B+/bi-	12_22	ST2	HO	Unique
24	2021-02-16	38632	tpi +/ A+/B+/bi-	23_11	ST8	CA	Cluster-D
25	2021-02-16	38571	tpi +/ A+/B+/bi-	12_22	ST2	CA	Unique
26	2021-04-28	38583	tpi +/ A+/B+/bi-	23_11	ST8	HO	Cluster-A
27	2021-02-05	38570	tpi +/ A+/B+/bi-	10_1	ST2	CA	Unique
28	2021-04-07	38642	tpi +/ A+/B+/bi+	6_15	ST123	CA	Unique
29	2021-06-21	38618	tpi +/ A+/B+/bi-	21_1	ST42	HO	Unique
30	2021-04-07	38605	tpi +/ A+/B+/bi+	25_26	ST11	CA	Unique
30	2021-06-15	38633	tpi +/ A+/B+/bi-	19_10	ST4	CA	Unique
31	2021-01-17	38587	tpi +/ A+/B+/bi-	13_18	ST34	HO	Cluster-F
32	2021-04-14	38204	tpi +/ A+/B+/bi+	16_14	STnew	HO	Cluster-G
33	2021-05-19	38651	tpi +/ A+/B+/bi-	19_3	ST239	CA	Unique
34	2021-02-04	38630	tpi +/ A+/B+/bi-	8_5	ST54	HO	Cluster-B
35	2021-05-31	38648	tpi +/ A+/B+/bi-	10_1	ST2	CA	Unique
36	2021-03-28	38619	tpi +/ A+/B+/bi-	3_1	ST3	?	Unique
37	2021-02-15	38627	tpi +/ A+/B+/bi-	20_1	ST3	CA	Unique
38	2021-05-17	38602	tpi +/ A+/B+/bi-	1_16	ST6	CA	Unique
39	2021-01-22	38056	tpi +/ A+/B+/bi-	23_11	ST8	CA	Cluster-A
40	2021-06-10	38641	tpi +/ A+/B+/bi-	14_19	ST16	CA	Unique
41	2021-04-30	38584	tpi +/ A+/B+/bi-	23_11	ST8	HO	Cluster-A
42	2021-02-03	38653	Negative	1_20	ST17	HO	Unique
43	2021-02-15	38654	Negative	23_11	ST8	HO	Cluster-A
44	2021-02-24	38572	tpi +/ A+/B+/bi-	12_22	ST2	HO	Cluster-C
45	2021-04-13	39053	tpi +/ A+/B+/bi-	24_24	ST88	HO	Unique
46	2021-02-28	38107	tpi +/ A+/B+/bi-	1_20	ST17	HO	Unique
47	2021-05-14	38577	tpi +/ A+/B+/bi-	12_22	ST2	CA	Unique
48	2021-01-08	38040	tpi +/ A+/B+/bi-	23_11	ST8	CA	Cluster-A
49	2021-06-23	38603	tpi +/ A+/B+/bi-	1_16	ST6	HO	Unique
50	2021-05-17	38578	tpi +/ A+/B+/bi-	12_22	ST2	CA	Unique
51	2021-01-27	38598	tpi +/ A+/B+/bi-	1_20	ST17	HO	Unique
52	2021-06-23	38626	tpi +/ A+/B+/bi+	17_23	ST5	CA	Unique
53	2021-03-07	38123	tpi +/ A+/B+/bi-	23_11	ST8	CA	Cluster-A
54	2021-03-29	38623	tpi +/ A+/B+/bi-	9_6	ST55	HO	Unique
55	2021-01-08	38639	tpi +/ A+/B+/bi-	10_1	ST49	HO	Unique
56	2021-01-27	38647	tpi +/ A+/B+/bi-	19_6	ST129	CA	Unique
57	2021-01-05	38631	tpi +/ A+/B+/bi-	23_11	ST8	CA	Cluster-D
58	2021-02-16	38638	tpi +/ A+/B+/bi-	20_1	ST44	HO	Unique
59	2021-01-26	38607	tpi +/ A+/B+/bi-	10_1	ST13	HO	Unique
60	2021-01-13	38629	tpi +/ A+/B+/bi-	8_5	ST54	HO	Cluster-B
61	2021-03-26	38637	tpi +/ A+/B+/bi-	8_17	ST54	CA	Unique
62	2021-01-20	38588	Negative	13_18	ST58	HO	Unique
63	2021-03-21	38646	tpi +/ A+/B+/bi-	7_4	ST7	HO	Unique
64	2021-04-04	38604	tpi +/ A+/B+/bi+	25_26	ST11	HO	Unique
65	2021-06-22	38644	tpi +/ A+/B+/bi-	8_17	ST54	CA	Unique
66	2021-01-27	38590	tpi +/ A+/B+/bi-	13_18	ST34	HO	Cluster-F
67	2021-06-08	38628	tpi +/ A+/B+/bi-	20_1	ST3	HO	Unique
68	2021-03-25	38155	tpi +/ A+/B+/bi+	25_26	ST11	HO	Cluster-E
69	2021-05-20	38579	tpi +/ A+/B+/bi-	11_1	ST2	HO	Unique
70	2021-05-03	38606	tpi +/ A+/B+/bi+	25_26	ST11	HO	Unique
71	2021-03-27	38582	tpi +/ A+/B+/bi-	23_11	ST8	HO	Cluster-A
